# Supplementary material for: Recent Advancement in Anticancer Compounds from Marine Organisms: Approval, Use and Bioinformatic Approaches to Predict New Targets
Source: Mar Drugs. 2022 Dec 28;21(1):24. doi: 10.3390/md21010024 (PMC9862894; doi:10.3390/md21010024)
Supplement: Supplementary file 1 [file marinedrugs-21-00024-s001.zip]

Archive with 1 entries (1 files):
- marinedrugs-2019853-supplementary.pdf
